# Supplementary material for: Isolable radical cation and dication of dialumene
Source: Nat Commun. 2026 Feb 18;17:1937. doi: 10.1038/s41467-026-69607-6 (PMC12923815; doi:10.1038/s41467-026-69607-6)
Supplement: Supplementary file 3 — Source data [file 41467_2026_69607_MOESM3_ESM.xlsx]

## Sheet: Tabelle1
CARTESIAN COORDINATES (ANGSTROEM)
1					trans-planar SitBu2Me-dialumene					trans-bent SitBu2Me-dialumene					2					3
Electronic energy -4600.27093013 Eh					Electronic energy -2855.48883845 Eh					Electronic energy -2855.49069493 Eh					Electronic energy -4599.43437438 Eh					Electronic energy -4599.19591386 Eh
Total Enthalpy -4598.91464650 Eh					Total Enthalpy -2854.26732448 Eh					Total Enthalpy -2854.26882585 Eh					Total Enthalpy -4598.07574103 Eh					Total Enthalpy -4597.83608035 Eh
Final Gibbs free energy -4599.10708115 Eh					Final Gibbs free energy -2854.42465819 Eh					Final Gibbs free energy -2854.42529080 Eh					Final Gibbs free energy -4598.27355364 Eh					Final Gibbs free energy -4598.03233832 Eh
	x	y	z			x	y	z			x	y	z			x	y	z			x	y	z
Si	6.91232	8.05737	16.9631		Al	1.41867	3.95166	4.33137		Al	0.85774	4.19184	4.1959		Al	8.92236	0.001714	12.628		Al	14.9405	0.646091	-0.484395
Si	7.86603	6.09251	17.8758		N	1.27258	6.96997	3.69757		N	0.795686	7.2374	3.72471		Si	6.53493	0.773347	16.4651		Si	15.6568	2.97378	-0.252333
Si	7.48611	8.09241	14.6492		N	3.31105	6.33325	3.94993		N	2.8042	6.59679	4.15097		Si	8.24893	2.2163	17.1623		Si	15.4866	3.68536	1.98391
Si	8.2929	9.76461	17.8495		C	2.03829	5.86446	3.88518		C	1.55118	6.12613	3.92666		Si	6.35698	-1.03099	17.9591		Si	17.897	3.37795	-0.871321
N	3.6058	11.0267	17.3189		C	2.0497	8.11671	3.68165		C	1.5565	8.38719	3.85257		Si	4.55383	2.00118	16.6805		Si	14.233	4.40303	-1.47168
N	4.2242	10.7009	19.3629		C	3.34115	7.71276	3.83928		C	2.82781	7.9824	4.12599		Si	11.1961	-0.860315	12.8663		N	17.1384	-1.35003	-1.25367
C	2.94239	13.4966	17.3599		C	-0.189763	6.88149	3.55207		C	-0.630358	7.14148	3.37419		Si	12.9155	0.611474	13.4923		N	15.9689	-0.804445	-2.96882
H	1.87268	13.464	17.1276		H	-0.356033	5.80687	3.43926		H	-0.781484	6.06427	3.27839		Si	11.0851	-2.64278	14.3889		C	19.2074	-0.822818	-0.024704
H	3.1121	14.3292	18.0453		C	-0.900281	7.28939	4.82257		C	-1.54583	7.60813	4.48776		Si	11.8715	-1.81262	10.837		H	19.2183	0.181665	-0.436339
H	3.47972	13.726	16.4351		H	-0.697956	8.3198	5.10767		H	-1.45091	8.67101	4.69644		Al	6.94015	0.314086	14.1009		H	19.6548	-0.790227	0.965853
C	3.42836	12.2339	17.9824		H	-0.598613	6.6273	5.62922		H	-1.34623	7.0564	5.39889		N	4.40784	0.810953	12.3753		H	19.8374	-1.45012	-0.644344
C	4.10425	10.0758	18.1583		H	-1.97588	7.1811	4.69025		H	-2.57901	7.42035	4.19944		C	5.1723	-0.020685	13.1198		C	17.7844	-1.34741	0.074305
C	5.77363	10.8196	21.3303		C	-0.705493	7.58411	2.3088		C	-0.932107	7.78721	2.03447		N	8.95581	2.03072	10.3858		H	17.7971	-2.38426	0.406611
H	6.34112	10.14	21.9729		H	-0.07063	7.39166	1.44766		H	-0.186898	7.5161	1.29097		N	8.07188	0.212132	9.65094		C	16.1313	-0.534067	-1.65184
H	6.48221	11.3179	20.662		H	-0.796672	8.65913	2.44007		H	-0.980947	8.87168	2.09691		N	4.54872	-1.22029	13.0697		C	17.5772	-2.14548	-2.30035
H	5.30835	11.5648	21.9799		H	-1.69761	7.20022	2.07931		H	-1.89931	7.4372	1.67926		C	2.25973	0.738621	11.0033		C	18.6059	-3.20601	-2.18464
C	4.74494	9.99826	20.5562		C	4.4436	5.43043	4.20763		C	3.95162	5.68771	4.31021		H	1.68357	-0.04207	10.517		H	18.6173	-3.65798	-1.19687
H	5.24582	9.1125	20.1311		H	3.98995	4.44109	4.10655		H	3.51747	4.70908	4.0916		H	2.66079	1.37742	10.2218		H	18.4012	-4.00042	-2.89579
C	3.60866	9.5005	21.4344		C	4.92031	5.54091	5.64146		C	4.44297	5.62895	5.73855		H	1.56222	1.33325	11.5907		H	19.609	-2.83737	-2.39308
H	2.99014	8.7854	20.8819		H	5.69876	4.80184	5.82452		H	5.26478	4.91779	5.81003		C	3.31942	0.135178	11.8447		C	16.8634	-2.3515	-4.75711
H	4.02181	8.97932	22.304		H	4.09617	5.33196	6.31801		H	3.64281	5.26809	6.38081		C	8.63373	0.767901	10.7491		H	17.1171	-1.60756	-5.50903
H	2.97823	10.3212	21.7938		H	5.33032	6.52144	5.87363		H	4.79731	6.58895	6.10679		C	9.58846	2.96683	11.3376		H	17.6058	-3.13882	-4.82519
C	3.79591	12.0217	19.2817		C	5.54747	5.55331	3.17501		C	5.04889	5.96352	3.29749		H	9.94706	2.31073	12.1352		H	15.9026	-2.78528	-5.03076
C	3.7287	12.9825	20.4179		H	5.14222	5.59037	2.16661		H	4.63776	6.12711	2.30424		C	8.56919	3.91351	11.9384		C	16.8419	-1.79139	-3.38847
H	3.26215	12.5343	21.2996		H	6.19052	4.67768	3.24164		H	5.70526	5.09668	3.24774		H	8.12052	4.55692	11.1848		C	16.3104	5.35809	2.21643
H	4.71536	13.3566	20.7107		H	6.17318	6.42862	3.32929		H	5.66434	6.81881	3.56454		H	9.05076	4.54858	12.6779		H	15.9065	6.12191	1.5589
H	3.11664	13.8405	20.1325		C	1.53606	9.49526	3.50238		C	1.05574	9.77191	3.68382		H	7.78328	3.3553	12.4423		H	16.1587	5.69507	3.24268
C	9.75566	5.98021	17.7417		H	1.25646	9.70282	2.47004		H	0.899184	10.0301	2.6368		C	8.7708	3.56008	8.35886		H	17.3841	5.31276	2.05044
H	10.2403	6.79186	18.295		H	2.29968	10.2156	3.78103		H	1.77809	10.478	4.08272		H	8.46954	4.41537	8.95747		C	13.6675	3.82855	2.4568
H	10.0942	5.03397	18.1834		H	0.66563	9.69148	4.12266		H	0.118678	9.9402	4.2067		H	8.17065	3.57181	7.4547		H	13.1295	2.90422	2.26205
H	10.1146	6.01752	16.71		C	4.56762	8.54486	3.8494		C	4.02865	8.82477	4.33992		H	9.80605	3.71361	8.06057		H	13.5628	4.06626	3.51584
C	7.13886	4.5427	17.0607		H	5.13018	8.45828	2.92022		H	4.6726	8.86017	3.4616		C	8.57983	2.27833	9.07696		H	13.1716	4.62014	1.89862
H	6.05584	4.50589	17.2206		H	5.23874	8.28437	4.6634		H	4.63147	8.47531	5.17315		C	10.7972	3.675	10.7563		C	16.3279	2.49496	3.1838
H	7.3178	4.52333	15.9796		H	4.30507	9.59166	3.97021		H	3.73209	9.8459	4.56228		H	11.4079	2.99866	10.1646		H	17.3896	2.39678	2.96962
H	7.57739	3.63376	17.4931		Si	1.2535	2.39724	2.40765		Si	1.33486	2.99583	2.05445		H	11.409	4.05183	11.5721		H	16.2424	2.88125	4.20021
C	7.48639	5.97214	19.7251		C	0.510458	0.767604	3.07011		C	2.74846	3.87294	1.11791		H	10.5244	4.52511	10.1392		H	15.8986	1.49644	3.17975
H	6.40436	5.96148	19.8996		H	0.042009	0.178994	2.28036		H	3.07335	3.31804	0.236712		C	7.58202	-1.179	9.64843		C	19.053	2.98745	0.56752
H	7.93118	5.06038	20.1437		H	-0.241778	0.957851	3.83302		H	3.61756	4.00602	1.75579		H	7.97943	-1.58323	10.5825		H	18.9348	1.98736	0.976184
H	7.90005	6.82394	20.273		H	1.27538	0.142793	3.52724		H	2.43917	4.86447	0.786729		C	6.06863	-1.2262	9.72799		H	20.0887	3.08433	0.240182
C	9.10754	7.16527	14.3229		C	2.96402	1.89068	1.60248		C	1.98413	1.19434	2.41818		H	5.71286	-0.693646	10.6024		H	18.9114	3.69047	1.38531
H	9.03122	6.11049	14.6075		C	3.53629	3.05081	0.793745		C	1.0741	0.501738	3.42992		H	5.73907	-2.25955	9.80171		C	18.1005	5.2015	-1.2787
H	9.34498	7.20761	13.252		H	4.567	2.84013	0.489676		H	0.065071	0.359668	3.04812		H	5.60011	-0.794314	8.84718		H	17.8374	5.83792	-0.437098
H	9.94685	7.60395	14.8721		H	3.5446	3.9772	1.36817		H	1.00173	1.07535	4.3526		C	8.14454	-2.00386	8.50617		H	19.1417	5.40765	-1.52897
C	6.18938	7.28419	13.5327		H	2.96592	3.23342	-0.114531		H	1.46536	-0.488923	3.68611		H	7.65519	-1.7897	7.56135		H	17.4965	5.50795	-2.13002
H	5.18773	7.68179	13.7312		C	2.8481	0.656916	0.706937		C	2.09658	0.328225	1.16658		H	7.98342	-3.05743	8.72137		C	18.4226	2.37484	-2.37909
H	6.43557	7.4754	12.4804		H	2.20723	0.822445	-0.153827		H	1.12702	0.115979	0.721072		H	9.21263	-1.84997	8.39151		H	17.978	2.77832	-3.28674
H	6.15326	6.2001	13.6784		H	2.45403	-0.200412	1.25111		H	2.55285	-0.636371	1.41456		C	8.02295	1.12505	8.60837		H	19.5042	2.43169	-2.5043
C	7.73619	9.84571	13.9408		H	3.83467	0.371681	0.325708		H	2.72126	0.790929	0.402843		C	7.49512	0.852731	7.25101		H	18.1508	1.32323	-2.31573
H	6.81567	10.2199	13.4825		C	3.95024	1.54754	2.71745		C	3.37948	1.32285	3.0305		H	8.18793	0.261014	6.65525		C	14.636	4.39468	-3.31116
H	8.06258	10.5821	14.68		H	4.93447	1.32004	2.29432		H	3.75376	0.337631	3.32816		H	7.33515	1.78657	6.72157		H	14.4047	3.44513	-3.78782
H	8.50037	9.80529	13.1547		H	3.63357	0.671893	3.28093		H	3.37164	1.96083	3.91484		H	6.54497	0.326835	7.27124		H	14.0478	5.1599	-3.81831
C	7.49913	11.4833	17.6961		H	4.0686	2.36212	3.43005		H	4.09633	1.73593	2.32221		C	7.76296	3.22312	18.6787		H	15.6838	4.61489	-3.50481
H	6.49447	11.5114	18.1312		C	-0.021553	3.04418	1.07003		C	-0.141131	3.00613	0.766181		H	6.9323	3.89656	18.4781		C	12.4386	3.84356	-1.26538
H	8.11647	12.2334	18.2071		C	-1.38481	3.10549	1.75925		C	-0.769064	4.39708	0.797962		H	8.60702	3.83444	19.001		H	12.2068	3.6187	-0.226101
H	7.40917	11.7892	16.6479		H	-2.1303	3.5458	1.08873		H	-0.036705	5.18079	0.604786		H	7.48172	2.58689	19.5151		H	11.758	4.62707	-1.59922
C	8.68744	9.4748	19.682		H	-1.34897	3.7097	2.66628		H	-1.22585	4.59699	1.76616		C	9.8122	1.25318	17.5677		H	12.2276	2.95896	-1.86339
H	7.80034	9.21185	20.2639		H	-1.74296	2.11536	2.03792		H	-1.55069	4.48662	0.035973		H	9.66005	0.519605	18.3563		C	14.3644	6.16799	-0.843946
H	9.40847	8.6572	19.7905		C	0.343962	4.45181	0.607828		C	-1.22649	1.99426	1.11687		H	10.6041	1.92836	17.8938		H	15.3824	6.54654	-0.882916
H	9.13429	10.3737	20.1254		H	1.2467	4.46612	0.001987		H	-2.07584	2.0947	0.432588		H	10.1734	0.721256	16.6921		H	13.7515	6.81713	-1.47032
C	9.98697	9.8706	16.9985		H	0.512618	5.11433	1.45254		H	-1.60494	2.14549	2.12554		C	8.66556	3.40657	15.7575		H	14.0067	6.27209	0.17783
H	10.5426	8.93344	17.111		H	-0.461232	4.88027	0.001633		H	-0.875905	0.96697	1.04149		H	8.97905	2.85184	14.874		C	15.0582	-0.109731	-3.8955
H	9.91177	10.0844	15.9281		C	-0.149623	2.14305	-0.154912		C	0.342209	2.74382	-0.660355		H	9.48002	4.07376	16.0423		H	14.6934	-0.878052	-4.5747
H	10.5832	10.6694	17.4586		H	-0.979934	2.47766	-0.786174		H	-0.505957	2.762	-1.35311		H	7.81142	4.02012	15.4766		C	15.8002	0.955662	-4.68185
C	3.38704	10.7421	15.8866		H	-0.34737	1.10507	0.111452		H	0.825207	1.77609	-0.767938		C	6.8817	-0.487949	19.6849		H	16.6722	0.557812	-5.19074
H	3.32628	9.63781	15.86		H	0.745094	2.16426	-0.773646		H	1.04626	3.50281	-0.996243		H	7.92022	-0.166896	19.7216		H	15.1432	1.38608	-5.43386
C	2.07421	11.304	15.3498		Al	0.566958	3.83407	6.58424		Al	1.18212	3.52878	6.53709		H	6.76818	-1.31357	20.3887		H	16.1309	1.7497	-4.02048
H	1.26703	11.1933	16.0779		N	0.713243	0.81558	7.21692		N	0.973643	0.574144	7.40478		H	6.26798	0.335669	20.0449		C	13.8697	0.463415	-3.16499
H	2.15575	12.3549	15.0596		N	-1.32528	1.45216	6.96463		N	-0.955248	1.2957	6.78789		C	7.42434	-2.48501	17.4162		H	14.1513	1.33619	-2.56313
H	1.79385	10.7367	14.457		C	-0.052593	1.92109	7.02976		C	0.333156	1.68758	6.96369		H	7.1447	-2.84824	16.428		H	13.139	0.837938	-3.8767
C	4.59682	11.1623	15.064		C	-0.06372	-0.331263	7.23215		C	0.108396	-0.504872	7.47834		H	7.32097	-3.31667	18.1143		H	13.3782	-0.286365	-2.5529
H	5.49765	10.6674	15.4368		C	-1.35521	0.072594	7.07456		C	-1.11251	-0.048249	7.08589		H	8.47753	-2.22064	17.3747		C	16.9808	-0.54878	1.06966
H	4.44817	10.8674	14.0198		C	2.1755	0.904197	7.36319		C	2.4105	0.587766	7.7173		C	4.57832	-1.64657	18.089		H	15.952	-0.90619	1.12947
H	4.75493	12.2463	15.0931		H	2.34157	1.97879	7.47654		H	2.66667	1.64687	7.64801		H	3.91757	-0.896574	18.5175		H	17.3989	-0.66412	2.06543
Si	0.688234	6.49452	19.461		C	2.88678	0.49694	6.09291		C	3.22813	-0.134065	6.66411		H	4.53825	-2.52305	18.7372		H	17.0148	0.520289	0.854194
Si	-0.266055	8.45994	18.5502		H	2.68474	-0.533349	5.80721		H	3.03616	-1.20471	6.64723		H	4.16831	-1.93388	17.1253		Al	12.815	-0.650226	0.49079
Si	0.115294	6.45814	21.7751		H	2.58548	1.15938	5.28641		H	3.01946	0.270959	5.68031		C	3.09563	1.1199	15.861		Si	12.0646	-2.96159	0.2078
Si	-0.692155	4.78781	18.5736		H	3.9623	0.605294	6.22588		H	4.28776	0.008402	6.86973		H	3.28126	0.876855	14.8182		Si	12.1595	-3.61719	-2.05006
N	3.9945	3.52575	19.105		C	2.69063	0.201107	8.60644		C	2.70042	0.121724	9.13178		H	2.19698	1.73672	15.9092		Si	9.83812	-3.36506	0.876937
N	3.37599	3.85104	17.061		H	2.05531	0.393171	9.46733		H	2.01695	0.577635	9.84449		H	2.87609	0.187773	16.3783		Si	13.5121	-4.42712	1.35272
C	4.65795	1.05588	19.0647		H	2.78194	-0.873852	8.47477		H	2.63679	-0.95814	9.23656		C	4.77908	3.71271	15.9101		N	10.657	1.35	1.34128
H	5.72774	1.08853	19.2966		H	3.68261	0.584967	8.8366		H	3.71234	0.415192	9.40294		H	5.44683	4.31792	16.5208		N	11.8432	0.753774	3.02825
H	4.48803	0.223052	18.3796		C	-2.45796	2.355	6.7076		C	-1.99838	2.2361	6.35148		H	3.82991	4.24537	15.8422		C	8.56564	0.874899	0.130377
H	4.12089	0.826844	19.9897		H	-2.00441	3.34434	6.80917		H	-1.48573	3.20117	6.38444		H	5.21139	3.66817	14.9129		H	8.54736	-0.136032	0.525783
C	4.17186	2.31836	18.4418		C	-2.93489	2.24528	5.27379		C	-2.38214	2.01315	4.90615		C	4.09288	2.26183	18.4895		H	8.10501	0.864395	-0.854584
C	3.49602	4.47644	18.2654		H	-3.71336	2.98446	5.09123		H	-3.09735	2.77502	4.5991		H	3.89016	1.32257	18.9994		H	7.95187	1.49976	0.768565
C	1.82683	3.73218	15.0933		H	-2.11085	2.45458	4.59723		H	-1.50238	2.12131	4.27835		H	3.19227	2.87321	18.5629		C	9.99394	1.38292	0.021881
H	1.25958	4.41184	14.4505		H	-3.34495	1.26489	5.04114		H	-2.82921	1.03733	4.72773		H	4.88066	2.77009	19.0397		H	9.99021	2.42605	-0.290256
H	1.11802	3.23427	15.7616		C	-3.56163	2.23138	7.74034		C	-3.18082	2.29205	7.301		C	3.41248	-1.15307	12.2824		C	11.66	0.514174	1.70792
H	2.29203	2.98677	14.4439		H	-3.15619	2.1939	8.74865		H	-2.85471	2.32414	8.33801		C	2.49646	-2.28342	12.0029		C	10.2411	2.12677	2.41084
C	2.85558	4.55347	15.8674		H	-4.20489	3.1069	7.67425		H	-3.74265	3.20279	7.10242		H	1.86013	-2.51645	12.8544		C	9.2257	3.2032	2.33151
H	2.35484	5.43945	16.2922		H	-4.18717	1.35601	7.58575		H	-3.86521	1.45624	7.18007		H	3.03212	-3.1895	11.7333		H	9.20265	3.67118	1.35148
C	3.9922	5.05075	14.9894		C	0.450055	-1.70985	7.41074		C	0.468327	-1.86684	7.9399		H	1.84367	-2.03543	11.1721		H	9.45496	3.98313	3.05122
H	4.61066	5.76595	15.5419		H	0.729438	-1.91797	8.44303		H	0.570038	-1.92165	9.02349		C	5.10035	-2.40226	13.7629		H	8.22151	2.84524	2.55259
H	3.57943	5.57166	14.1195		H	-0.313426	-2.43012	7.13152		H	-0.307803	-2.5712	7.65508		H	5.82428	-1.97005	14.4589		C	10.996	2.27758	4.8589
H	4.62265	4.22984	14.6305		H	1.32065	-1.90561	6.79056		H	1.39885	-2.22081	7.50521		C	4.06435	-3.14132	14.5879		H	10.7401	1.52603	5.60242
C	3.80423	2.5302	17.1425		C	-2.58156	-0.759687	7.06389		C	-2.3889	-0.798011	7.01385		H	3.40933	-2.45172	15.1131		H	10.2691	3.0769	4.95115
C	3.87119	1.5691	16.0065		H	-3.14393	-0.674097	7.99328		H	-3.04725	-0.573543	7.8526		H	4.57537	-3.74913	15.3303		H	11.9684	2.68943	5.12566
H	4.33791	2.01684	15.1247		H	-3.25288	-0.498521	6.25029		H	-2.93946	-0.587332	6.10131		H	3.45465	-3.81009	13.9887		C	10.9875	1.74122	3.48064
H	2.88441	1.19517	15.7139		H	-2.31887	-1.80633	6.942		H	-2.19468	-1.86657	7.03485		C	5.85811	-3.29943	12.8053		C	11.3213	-5.28154	-2.29125
H	4.48294	0.710941	16.2922		Si	0.731947	5.3882	8.50815		Si	0.917591	4.67917	8.75061		H	5.208	-3.71546	12.0389		H	11.7458	-6.06119	-1.66605
C	-2.1557	8.57143	18.6847		C	1.47509	7.01798	7.84617		C	-0.14849	3.54601	9.85773		H	6.30241	-4.12667	13.3534		H	11.4346	-5.59548	-3.32967
H	-2.64002	7.76102	18.1294		H	1.94366	7.60627	8.63608		H	-0.464529	4.02781	10.7836		H	6.66426	-2.74826	12.3262		H	10.2546	-5.23657	-2.08539
H	-2.49462	9.51867	18.2455		H	2.22725	6.82793	7.08314		H	-1.04193	3.22053	9.33141		C	4.76283	2.22938	12.1839		C	13.961	-3.76271	-2.58654
H	-2.51455	8.53129	19.7164		H	0.710181	7.64304	7.38935		H	0.401278	2.64436	10.1284		H	5.56895	2.38226	12.9054		H	14.5185	-2.85206	-2.38288
C	0.460835	10.0092	19.3666		C	-0.978634	5.89469	9.31319		C	-0.077955	6.34346	8.563		C	3.63186	3.17618	12.5389		H	14.0267	-3.97203	-3.65474
H	1.54363	10.0473	19.2053		C	-1.5511	4.73449	10.1217		C	0.587655	7.23105	7.51339		H	4.0363	4.1787	12.6559		H	14.4648	-4.57574	-2.06751
H	0.283228	10.0271	20.4478		H	-2.58183	4.9452	10.4257		H	1.5723	7.57088	7.82434		H	3.15959	2.89917	13.4758		C	11.2814	-2.39838	-3.19377
H	0.020918	10.9183	18.9359		H	-1.55943	3.80818	9.54711		H	0.705624	6.70282	6.5688		H	2.87333	3.2235	11.7639		H	10.2254	-2.31505	-2.94771
C	0.113179	8.58276	16.7009		H	-0.980863	4.55169	11.03		H	-0.017426	8.12367	7.32241		C	5.32916	2.47045	10.7982		H	11.3414	-2.75695	-4.22207
H	1.19517	8.59384	16.5264		C	-0.86278	7.12832	10.2089		C	-0.21559	7.11701	9.87152		H	4.59124	2.2952	10.0193		H	11.7017	-1.39642	-3.17533
H	-0.331773	9.49516	16.2839		H	-0.221929	6.96268	11.0697		H	0.740632	7.48052	10.2413		H	6.18222	1.82763	10.6139		C	8.64622	-2.93207	-0.519766
H	-0.300496	7.7318	16.1517		H	-0.468714	7.98574	9.6649		H	-0.85685	7.99363	9.72837		H	5.65691	3.50351	10.7128		H	8.76283	-1.92352	-0.907533
C	-1.50535	7.38607	22.1032		H	-1.84937	7.41347	10.5902		H	-0.669218	6.51382	10.6577		C	12.2892	1.96649	14.6409		H	7.61955	-3.02681	-0.164624
H	-1.42917	8.44086	21.8185		C	-1.96467	6.23805	8.19812		C	-1.48172	5.98502	8.07533		H	11.4788	2.54013	14.1926		H	8.7565	-3.61638	-1.35789
H	-1.74165	7.34366	23.1742		H	-2.94892	6.46572	8.62115		H	-2.06485	6.89387	7.89303		H	13.0928	2.66318	14.8829		C	9.63329	-5.1962	1.24804
H	-2.34536	6.94757	21.5548		H	-1.64778	7.11365	7.6347		H	-1.44512	5.41924	7.14429		H	11.9154	1.56026	15.577		H	9.8736	-5.81508	0.386806
C	1.41342	7.26457	22.8913		H	-2.08311	5.42351	7.48549		H	-2.0283	5.39257	8.80808		C	14.2888	-0.346074	14.3561		H	8.59687	-5.40245	1.51742
H	2.41468	6.8667	22.6914		C	2.00688	4.74095	9.84575		C	2.56096	4.93796	9.79136		H	13.9488	-0.822078	15.273		H	10.2548	-5.52476	2.07823
H	1.16819	7.07247	23.9436		C	3.37018	4.67972	9.1566		C	3.46567	3.73078	9.55605		H	15.1077	0.325103	14.6185		C	9.35735	-2.39216	2.41901
H	1.44992	8.34878	22.7465		H	4.11561	4.23923	9.82705		H	2.97574	2.80269	9.84535		H	14.6957	-1.12295	13.7115		H	9.81972	-2.8188	3.30693
C	-0.136037	4.70454	22.4824		H	3.33437	4.07572	8.24942		H	3.75614	3.64171	8.50954		C	13.6856	1.44898	11.9871		H	8.27862	-2.44334	2.5685
H	0.783929	4.32976	22.9413		H	3.72839	5.6699	8.87814		H	4.38001	3.81281	10.1536		H	14.1819	0.735468	11.3334		H	9.6361	-1.34146	2.37165
H	-0.462089	3.96862	21.7426		C	1.64128	3.33325	10.3077		C	3.32799	6.19262	9.38577		H	14.4375	2.16988	12.311		C	13.149	-4.46385	3.20042
H	-0.900892	4.74488	23.2679		H	0.738492	3.31888	10.9134		H	4.2927	6.22839	9.90308		H	12.9532	1.98624	11.3917		H	13.3789	-3.52286	3.69447
C	0.101409	3.06896	18.7266		H	1.47265	2.67089	9.46282		H	3.53223	6.22195	8.31899		C	9.45868	-3.56792	14.1382		H	13.7553	-5.23385	3.67827
H	1.10613	3.0409	18.2916		H	2.4464	2.90464	10.9138		H	2.79364	7.10336	9.64677		H	8.61437	-2.89686	14.2906		H	12.1077	-4.69998	3.40957
H	-0.515915	2.31898	18.2153		C	2.13489	5.64185	11.0709		C	2.2657	5.01376	11.2903		H	9.3661	-4.39101	14.8478		C	15.301	-3.85991	1.12085
H	0.191188	2.76294	19.7748		H	2.9651	5.30706	11.7022		H	3.19561	5.16363	11.8492		H	9.37654	-3.97952	13.1338		H	15.5182	-3.63014	0.079469
C	-1.08577	5.07893	16.7411		H	2.33276	6.67986	10.8047		H	1.60104	5.83631	11.5437		C	11.1167	-2.02036	16.1634		H	15.9904	-4.64015	1.44425
H	-0.198478	5.34361	16.1602		H	1.2401	5.62062	11.6895		H	1.81176	4.09757	11.663		H	12.0182	-1.45652	16.3926		H	15.5133	-2.97499	1.71804
H	-1.80756	5.89593	16.633												H	11.0644	-2.8562	16.8619		C	13.3639	-6.17626	0.686281
H	-1.53133	4.18011	16.2962												H	10.2681	-1.3721	16.3621		H	12.3469	-6.55516	0.744667
C	-2.38638	4.6817	19.4242												C	12.5058	-3.86087	14.1694		H	13.9932	-6.84064	1.27958
H	-2.94157	5.61917	19.3123												H	12.4851	-4.34961	13.1976		H	13.6927	-6.25584	-0.347325
H	-2.31125	4.46709	20.4945												H	12.4402	-4.64212	14.9279		C	12.7582	0.029587	3.92818
H	-2.98291	3.88349	18.9636												H	13.4749	-3.37899	14.2796		H	13.1492	0.781575	4.61117
C	4.21348	3.81082	20.5371												C	11.7077	-0.590435	9.4038		C	12.0136	-1.03452	4.71413
H	4.27407	4.91508	20.5634												H	10.7054	-0.181131	9.31099		H	11.1572	-0.630843	5.24438
C	5.52657	3.24929	21.0738												H	11.9653	-1.07027	8.4584		H	12.6777	-1.48457	5.44815
H	6.33356	3.36036	20.3454												H	12.3898	0.247032	9.53778		H	11.6588	-1.81492	4.04907
H	5.44546	2.19833	21.364												C	10.8328	-3.35152	10.4817		C	13.9216	-0.555172	3.16792
H	5.8069	3.81668	21.9665												H	11.0955	-4.15348	11.1693		H	13.6123	-1.4119	2.55756
C	3.00394	3.39063	21.3601												H	11.0044	-3.72187	9.47049		H	14.6586	-0.953248	3.8601
H	2.10291	3.88495	20.9871												H	9.76648	-3.1697	10.5966		H	14.4153	0.194493	2.55783
H	3.15256	3.68622	22.4041												C	13.675	-2.35821	10.8905		C	10.7725	0.593514	-1.00077
H	2.8462	2.30658	21.3317												H	14.3531	-1.519	11.0289		H	11.807	0.934983	-1.06775
Al	3.10438	6.4305	18.7775												H	13.9467	-2.84473	9.95252		H	10.3447	0.739419	-1.98831
Al	4.49592	8.12181	17.6458												H	13.8612	-3.06643	11.6938		H	10.7218	-0.479363	-0.809919
